# Supplementary material for: Spectroscopic Characteristics and Speciation Distribution of Fe(III) Binding to Molecular Weight-Dependent Standard Pahokee Peat Fulvic Acid
Source: Int J Environ Res Public Health. 2022 Jun 26;19(13):7838. doi: 10.3390/ijerph19137838 (PMC9266197; doi:10.3390/ijerph19137838)
Supplement: Supplementary file 1 [file ijerph-19-07838-s001.zip]

Archive with 1 entries (1 files):
- ijerph-1764363-supplementary.pdf
